# Supplementary material for: Study of the Electrochemical Behavior of N-Substituted-4-Piperidones Curcumin Analogs: A Combined Experimental and Theoretical Approach
Source: Int J Mol Sci. 2022 Nov 30;23(23):15043. doi: 10.3390/ijms232315043 (PMC9736124; doi:10.3390/ijms232315043)
Supplement: Supplementary file 1 [file ijms-23-15043-s001.zip]

Archive with 1 entries (1 files):
- ijms-2017692-supplementary.pdf
